# Supplementary material for: Educational Interventions on Chronic Kidney Disease for Care Home Staff: An Empty Scoping Review
Source: Nurs Rep. 2026 Apr 13;16(4):135. doi: 10.3390/nursrep16040135 (PMC13118887; doi:10.3390/nursrep16040135)
Supplement: Supplementary file 1 [file nursrep-16-00135-s001.zip]

Archive with 1 entries (1 files):
- nursrep-4051086-supplementary File S1.pdf
